# Supplementary material for: Quinolizidine Alkaloid Profiles in Lupin-Based Products: Monitoring of the Italian Retail Market and Efficacy of the Debittering Process
Source: Foods. 2026 Jun 24;15(13):2269. doi: 10.3390/foods15132269 (PMC13361213; doi:10.3390/foods15132269)
Supplement: Supplementary file 1 [file foods-15-02269-s001.zip]

Archive with 1 entries (1 files):
- foods-4377021-supplementary.pdf
